# Supplementary material for: Agronomic Strategies to Improve N Efficiency Indices in Organic Durum Wheat Grown in Mediterranean Area
Source: Plants (Basel). 2021 Nov 12;10(11):2444. doi: 10.3390/plants10112444 (PMC8618784; doi:10.3390/plants10112444)
Supplement: Supplementary file 1 [file plants-10-02444-s001.zip]

Archive with 1 entries (1 files):
- plants-1437823-supplementary.pdf
